# Supplementary material for: Cross-modal sensory compensation increases mosquito attraction to humans
Source: Sci Adv. 2025 Jan 1;11(1):eadn5758. doi: 10.1126/sciadv.adn5758 (PMC11691641; doi:10.1126/sciadv.adn5758)
Supplement: Supplementary file 2 — Movies S1 to S4 [file sciadv.adn5758_movies_s1_to_s4.zip]

Archive with 4 entries (4 files):
- adn5758_movies_s1.mp4
- adn5758_movies_s2.mp4
- adn5758_movies_s3.mp4
- adn5758_movies_s4.mp4
